# Supplementary material for: Safety and immunogenicity of a thermostable ID93 + GLA-SE tuberculosis vaccine candidate in healthy adults
Source: Nat Commun. 2023 Mar 6;14:1138. doi: 10.1038/s41467-023-36789-2 (PMC9988862; doi:10.1038/s41467-023-36789-2)
Supplement: Supplementary file 4 — Source Data [file 41467_2023_36789_MOESM4_ESM.xlsx]

## Sheet: Figure 2a
Figure2a
Days	Non-Thermostable Two-Vial ID93+GLA-SE			Thermostable Single-Vial ID93+GLA-SE
	Mean	Upper Limit	Lower Limit	Mean	Upper Limit	Lower Limit
0
14	25	9.77	46.71	30.4	13.21	52.92
56	40.9	20.71	63.65	60.9	38.54	80.29
70	90.9	70.84	98.88	100	85.18	100
84	95.5	77.16	99.88	90.9	70.84	98.88
224	63.6	40.66	82.8	85	62.11	96.79

## Sheet: Figure2b
Figure2b
Days	Non-Thermostable Two-Vial ID93+GLA-SE			Thermostable Single-Vial ID93+GLA-SE
	Mean	Upper Limit	Lower Limit	Mean	Upper Limit	Lower Limit
0
14	1.9	1	3	2.6	1	5
56	3.3	1	8	4.4	3	7
70	33	16	70	190.5	106	343
84	32.2	17	63	97.4	49	193
224	5.7	3	12	15.7	9	28

## Sheet: Figure 2c
Figure 2c
Days	Non-Thermostable Two-Vial ID93+GLA-SE																									Thermostable Single-Vial ID93+GLA-SE
0	1.699	1.699	1.699	1.699	2.288	1.699	1.699	1.699	2.276	1.699	1.699	1.699	1.699	2.287	1.699	1.699	4.229	1.699	1.699	1.699	1.699	1.699	1.699	1.699	1.699	1.699	1.699	1.699	1.699	1.699	1.699	1.699	1.699	1.699	1.699	1.699	1.699	1.699	2.236	1.699	1.699	1.699	1.699	2.101	1.699	1.699	1.699	2.076
14	2.124	2.486	2.355	2.528	2.172	1.699	1.699	1.699	2.588	1.699	3.182		1.699	2.426	2.287	2.672	2.216	1.699	1.699	2.531	2.155	2.288	2.193	1.699	1.699	2.125	1.699	1.699	2.25	1.699	2.243	1.699	2.371	2.196	1.699	1.699	2.672	2.679	2.889	2.876	2.116	2.959	1.699	1.699	1.699	3.783	1.699	1.699
56	1.699	2.698	2.156	2.705	2.584	2.176	1.699	1.699	2.876	2.912	4.761	2.388	1.699	2.509	1.699	2.88	2.576	2.474	1.699			2.68	2.814	1.699		2.341	1.699	2.261	2.591	2.54	2.499	1.699	3.509	3.129	2.367	1.699	2.616	2.712	2.939	2.995	2.248	2.475	1.699	2.188	1.699	2.394	2.48	2.378
70	3.075	3.463	3.3	4.096	3.547	3.381	3.213	3.378	3.887	3.466	4.032	3.399	3.849	3.931	2.74	2.017	3.132	3.724	3.08			3.594	3.569	3.192		4.501	3.828	4.544	3.699	4.315	4.946	3.418	4.542	4.177	4.385	3.712	3.889	4.191	5.132	4.921	4.119	3.543	3.46	3.417	2.574	3.876	3.442	4.2
84	3.063	3.492	3.53	3.693	3.803	3.221	3.152	3.096	3.798	3.59	3.955	3.299	3.813	3.308	2.327	3.804	3.38	3.709	3.004			2.998	3.533	3.269		4.61	3.833	4.137	3.528	4.008	4.43	3.384	4.082	4.667		3.5	3.243	2.175	4.803	4.335	3.98	3.729	3.461	3.41	2.162	3.476	3.36	4.24
224	2.181	2.746	2.705	2.587	3.174	2.379	2.018	2.052	3.097	2.837	3.423	2.639	3.4	2.511	2.118	2.762	2.58	3.02	1.699			2.68	3.41	2.245		3.701	2.562			3.16	2.905	2.248	3.169	3.656		2.662	2.786	3.281	3.593	3.481	3.454	3.292	2.591	2.421	1.699	2.684	2.477	3.389

## Sheet: Figure 2d
Figure 2d
Days	Non-Thermostable Two-Vial ID93+GLA-SE																									Thermostable Single-Vial ID93+GLA-SE
0	1.699	1.699	1.699	1.699	1.699	1.699	1.699	1.699	2.196	1.699	1.699	1.699	1.699	1.699	1.699	1.699	2.428	1.699	1.699	1.699	1.699	1.699	1.699	1.699	1.699	1.699	1.699	1.699	1.699	1.699	1.699	1.699	1.699	1.699	1.699	1.699	1.699	1.699	2.074	1.699	1.699	1.699	1.699	1.699	1.699	1.699	1.699	1.699
14	3.467	1.699	2.258	2.377	1.699	1.699	1.699	1.699	2.238	1.699	3.109		2.075	1.699	1.699	1.699	1.699	1.699	1.699	2.474	2.385	2.577	2.246	1.699	1.699	1.699	1.699	1.699	2.137	1.699	2.109	1.699	1.699	2.113	1.699	1.699	2.301	2.268	2.542	2.39	1.699	2.758	1.699	1.699	1.699	2.15	1.699	1.699
56	1.699	2.365	2.103	2.603	2.499	1.699	1.699	1.699	2.747	2.632	4.154	2.133	1.699	2.466	1.699	3.074	2.648	2.558	1.699			2.462	3.1	1.699		2.183	1.699	2.152	2.157	2.368	2.299	1.699	3.182	2.831	1.699	1.699	2.395	2.511	2.792	2.874	2.33	2.778	1.699	1.699	1.699	1.699	2.479	2.549
70	3.006	3.2	3.157	3.759	3.145	3.079	3.078	3.24	3.734	3.463	4.072	3.415	3.775	3.643	2.939	4.292	3.531	3.636	3.079			3.706	3.746	3.466		4.312	3.727	4.316	3.591	4.344	4.648	3.4	4.144	4.715	4.211	3.705	3.966	4.493	4.974	5.166	4.093	3.592	3.325	3.342	2.771	4.112	3.66	4.483
84	2.911	3.232	3.261	3.495	3.658	2.939	2.902	2.82	3.684	3.382	3.559	3.316	4.091	3.544	2.618	3.796	3.259	3.606	2.955			3.366	3.771	3.225		4.322	3.667	3.928	3.258	4.02	4.237	3.059	4.257	4.276		3.584	3.934	4.241	5.109	4.674	3.951	3.748	3.311	3.641	2.277	3.709	3.313	4.469
224	1.699	2.839	3.083	2.857	3.685	2.434	1.699	2.147	3.485	3.368	3.317	2.556	3.351	2.449	1.699	2.726	2.524	2.999	1.699			2.66	3.502	2.12		3.593	3.002			3.458	3.16	2.064	3.602	3.61		2.688	2.579	3.192	3.719	3.42	3.412	3.293	2.515	2.294	1.699	2.578	2.413	3.31

## Sheet: Figure 2e
Figure 2e
Days	Non-Thermostable Two-Vial ID93+GLA-SE																									Thermostable Single-Vial ID93+GLA-SE
0	1.699	1.699	1.699	1.699	1.699	1.699	1.699	1.699	1.699	1.699	1.699	1.699	1.699	1.699	1.699	1.699	1.699	1.699	1.699	1.699	1.699	1.699	1.699	1.699	1.699	1.699	1.699	1.699	1.699	1.699	1.699	1.699	1.699	1.699	1.699	1.699	1.699	1.699	1.699	1.699	1.699	1.699	1.699	1.699	1.699	1.699	1.699	1.699
14	1.699	1.699	1.699	1.699	1.699	1.699	1.699	1.699	1.699	1.699	1.699		1.699	1.699	1.699	1.699	1.699	1.699	1.699	1.699	1.699	1.699	1.699	1.699	1.699	1.699	1.699	1.699	1.699	1.699	2.091	1.699	1.699	1.699	1.699	1.699	1.699	1.699	1.699	1.699	1.699	1.699	1.699	1.699	1.699	1.699	1.699	1.699
56	1.699	1.699	1.699	1.699	1.699	1.699	1.699	1.699	1.699	1.699	1.699	1.699	1.699	1.699	1.699	1.699	1.699	1.699	1.699			1.699	1.699	1.699		1.699	1.699	1.699	1.699	1.699	1.699	1.699	1.699	1.699	1.699	1.699	1.699	1.699	1.699	1.699	1.699	1.699	1.699	1.699	1.699	1.699	1.699	1.699
70	1.699	1.699	1.699	1.699	1.699	1.699	1.699	1.699	1.699	1.699	1.699	1.699	1.699	1.699	1.699	1.699	1.699	1.699	1.699			1.699	1.699	1.699		2.507	2.353	1.699	1.699	1.699	2.331	1.699	1.699	1.699	1.699	1.699	1.699	1.699	1.699	1.699	1.699	1.699	1.699	1.699	1.699	1.699	1.699	1.699
84	1.699	1.699	1.699	1.699	1.699	1.699	1.699	1.699	2.559	1.699	1.699	1.699	1.699	1.699	1.699	1.699	1.699	1.699	1.699			1.699	1.699	1.699		1.699	1.699	1.699	1.699	1.699	1.699	1.699	1.699	1.699		1.699	1.699	1.699	1.699	1.699	1.699	1.699	2.087	1.699	1.699	1.699	1.699	1.699
224	1.699	1.699	1.699	1.699	1.699	1.699	1.699	1.699	1.699	1.699	1.699	1.699	1.699	1.699	1.699	1.699	1.699	1.699	1.699			1.699	1.699	1.699		1.699	1.699			1.699	1.699	1.699	1.699	1.699		1.699	1.699	1.699	1.699	1.699	1.699	1.699	1.699	1.699	1.699	1.699	1.699	1.699

## Sheet: Figure 2f
Figure 2f
Days	Non-Thermostable Two-Vial ID93+GLA-SE																									Thermostable Single-Vial ID93+GLA-SE
0	1.699	2.559	1.699	1.699	1.699	1.699	1.699	1.699	1.699	1.699	2.018	1.699	1.699	1.699	1.699	1.699	3.945	1.699	1.699	1.699	1.699	1.699	1.699	1.699	2.366	1.699	1.699	1.699	1.699	1.699	1.699	1.699	1.699	1.699	1.699	1.699	1.699	1.699	1.699	1.699	1.699	1.699	1.699	1.699	1.699	1.699	1.699	2.438
14	1.699	2.917	1.699	2.35	1.699	2.232	1.699	1.699	2.229	1.699	2.892		1.699	1.699	1.699	2.462	2.691	1.699	1.699	1.699	1.699	1.699	1.699	1.699	1.699	1.699	1.699	1.699	1.699	1.699	2.218	1.699	2.601	1.699	1.699	1.699	3.057	1.699	1.699	2.766	1.699	2.473	1.699	1.699	1.699	2.034	1.699	1.699
56	1.699	2.743	1.699	2.389	1.699	2.484	1.699	1.699	2.915	1.699	2.09	1.699	1.699	1.699	1.699	2.142	2.462	1.699	1.699			1.699	1.699	1.699		1.699	1.699	2.196	1.699	2.08	2.106	1.699	3.01	2.268	1.699	1.699	2.967	2.192	1.699	2.668	1.699	1.699	1.699	1.699	1.699	1.699	1.699	1.699
70	2.896	3.449	3.133	3.736	2.89	3.255	1.699	2.186	3.503	2.494	3.426	3.024	3.723	2.376	1.699	3.467	2.339	4.112	3.114			2.903	1.699	1.699		3.942	3.496	4.021	3.132	3.705	4.066	2.482	1.699	3.953	3.025	3.275	4.093	3.815	3.858	4.583	2.087	3.305	2.657	2.689	1.699	2.82	2.125	2.464
84	2.759	3.25	2.756	3.301	2.657	3.077	1.699	1.699	3.557	2.397	3.183	2.751	3.191	2.193	1.699	4.155	3.542	2.758	2.989			1.699	1.699	2.558		3.967	3.122	3.7	3.847	4.08	3.594	2.2	4.192	3.907		2.779	3.298	3.368	3.319	3.494	3.46	3.108	2.585	2.67	1.699	2.197	2.486	2.348
224	1.699	2.257	1.699	1.699	1.699	1.699	1.699	1.699	1.699	1.699	1.699	1.699	1.699	1.699	1.699	2.695	1.699	1.699	1.699			1.699	2.372	1.699		3.292	1.699			1.699	1.699	2.523	1.699	2.587		1.699	4.424	3.088	1.699	2.479	4.124	1.699	1.699	1.699	1.699	2.672	1.699	2.582

## Sheet: Figure 2g
Figure 2g
Days	Non-Thermostable Two-Vial ID93+GLA-SE																									Thermostable Single-Vial ID93+GLA-SE
0	1.699	2.505	3.292	1.699	1.699	1.699	1.699	1.699	1.699	1.699	1.699	1.699	1.699	1.699	1.699	1.699	1.699	1.699	1.699	1.699	1.699	1.699	1.699	1.699	2.222	1.699	1.699	1.699	2.951	1.699	1.699	1.699	1.699	1.699	1.699	1.699	1.699	1.699	1.699	1.699	1.699	1.699	1.699	1.699	1.699	1.699	1.699	1.699
14	1.699	1.699	2.346	1.699	1.699	1.699	1.699	1.699	1.699	1.699	1.699		1.699	1.699	1.699	1.699	1.699	1.699	1.699	1.699	1.699	1.699	1.699	1.699	1.699	1.699	1.699	1.699	2.614	1.699	1.699	1.699	1.699	1.699	1.699	1.699	1.699	1.699	1.699	1.699	1.699	2.919	1.699	1.699	1.699	1.699	1.699	1.699
56	1.699	1.699	1.699	1.699	1.699	1.699	1.699	1.699	1.699	1.699	1.699	1.699	1.699	1.699	1.699	1.699	1.699	1.699	1.699			1.699	1.699	1.699		1.699	1.699	1.699	2.546	1.699	1.699	1.699	1.699	1.699	1.699	1.699	1.699	1.699	1.699	1.699	1.699	2.627	1.699	1.699	1.699	1.699	1.699	1.699
70	1.699	1.699	1.699	1.699	1.699	1.699	1.699	1.699	1.699	1.699	2.643	1.699	1.699	1.699	1.699	1.699	1.699	1.699	1.699			2.76	1.699	1.699		1.699	1.699	1.699	2.911	1.699	1.699	1.699	1.699	1.699	1.699	1.699	1.699	1.699	1.699	1.699	3.184	3.667	1.699	1.699	1.699	1.699	2.7	1.699
84	1.699	2.16	2.039	1.699	1.699	1.699	1.699	1.699	1.699	1.699	1.699	1.699	1.699	1.699	1.699	1.699	1.699	1.699	1.699			3.812	1.699	1.699		1.699	1.699	1.699	2.658	1.699	1.699	1.699	1.699	2.952		1.699	1.699	1.699	1.699	3.765	3.176	3.912	1.699	1.699	1.699	1.699	2.368	1.699
224	1.699	1.699	2.151	1.699	3.595	1.699	1.699	1.699	1.699	2.028	1.699	1.699	1.699	1.699	1.699	1.699	1.699	1.699	1.699			3.08	1.699	1.699		2.543	1.699			2.295	4.611	1.699	1.699	1.699		1.699	1.699	1.699	2.228	1.699	1.699	2.949	1.699	1.699	1.699	1.699	1.699	1.699

## Sheet: Figure 2h_x0009_
Figure 2h
Days	Non-Thermostable Two-Vial ID93+GLA-SE																									Thermostable Single-Vial ID93+GLA-SE
0	32	4.3	3.3	21.3	73.7	5.7	63.7	0.7	14.3	5	3	6.3	2	1.3	6.7	9	8	95.3	2	8	126.3	108.7	53.3	132	103.7	7.3	5.3	0.7	4.3	32.7	13.7	34.3	0.7	1.7	18.7	0.3	6.3	24.7	8	5.7	4	3	1.3	6.3	104.7	108.3	44
7	23.3	39.7	59.7	18.3	7.7	2	87.7	7.7	26	19	2.7	25.3	9.7	3.3	7.7	25	15.3	26.3	1.7	5.7	42.7	39	63.7	2	1.3	5.3	1	4.3	3	13	10.3	12.7	12	15	15	2	81	13.7	33.3	84.7	19.3	4.3	6	0.7	42.3	8.7	2.7	11
56	100.3	7.3	3	7.7	6	0.3	2	3.7	18.7	2.7	40.3	5.7	1.7	4.7	3.3	10	6.3	3.7	13			228	224.7	232		12.7	2.3	23	10.7	2.7	2	21.3	2.7	4.7	49.3	1.7	13	21	5.7	8.7	20.7	6	2	4.7	67	95.7	72.7	10.3
63	48.7	24.3	10.3	55.3	34.7	4.7	17.7	10.7	125.7	33.3	103	33.7	67	11	6.3	96.7	31	78.3	5			17.3	30	54		285	46.3	4.7	27.7	48.7	185.7	44	399.3	292.7	129.7	50	175.3	74	231.7	366.7	127.7	207.3	65.3	24.3	21.3	92	12	163.7

## Sheet: Figure 2i
Figure 2i
Days	Non-Thermostable Two-Vial ID93+GLA-SE																									Thermostable Single-Vial ID93+GLA-SE
0	9.3	4.7	5.7	23.3	14.7	10.7	10.3	36.7	58.7	11.3	63.3	93	82	45	159.7	24	50	9	40	39.3	117	12	35.3	20	13	7.3	0	5.3	9	4.7	144.7	13	51.3	25.7	18.3	47.7	155	112.3	68	54.7	25.3	32.3	60.7	127.7	12.3	35.7	14.3	111.7
56	14.3	12.3	46.7	33	4.7	114.3	6	96.7	126.3	4.7	20	127.3	88	17.7	154	50.7	53.3	19.7	35			43.7	14.3	31.3		0	3.7	68.3	23.3	27	127	2.7	74.7		47.7	29	82.7	139.7	40.3	172.3	15.3	49.7	71.7	106.7	20	49	18.3	131.7
84	30.7	76	70.7	82.3	118	92		94.7	118	6	101.7	85	78.3	28	30	64.3	71.3	36.7	4			15	28.3	20.3		159.3	18.7	44.3	40.7	69.7		108.7	45	201.3		59	158	89.3	116.7	118	167.3	33.3	84.3	95.7	1	30	18.3	164.7
224	57.3	47.7	34.3	15.3	21				49	0	10.7	10.7	26	7	2	19	1.3	4.3	0			8.3	2.7	7.3		113	10.3			41	23	11.7	13	55		15.7	19	15	17.3	25.7	11.7	25	15.3	51.3	1.7	13.3	10	56.3

## Sheet: Figure 3a
Figure 3a
Days	Non-Thermostable Two-Vial ID93+GLA-SE			Thermostable Single-Vial ID93+GLA-SE
	Mean	Upper Limit	Lower Limit	Mean	Upper Limit	Lower Limit
0	20	40.7	6.83	13	33.59	2.78
14	32	53.5	14.95	45.5	67.79	24.39
56	31.8	54.87	13.86	34.8	57.27	16.38
70	76.2	91.78	52.83	69.6	86.8	47.1
84	66.7	85.41	43.03	68.2	86.14	45.13
224	52.6	75.55	28.86	65	84.61	40.78

[truncated: 29 more sheets: Figure 3c, Figure 3e, Figure 3b, Figure 3d, Figure 3f, Figure 3g, Suppl Fig 1a, Suppl Fig 1b, Suppl Fig 1c, Suppl Fig 1d, Suppl Fig 2a, Suppl Fig 2b, Suppl Fig 2c, Suppl Fig 2d, Suppl Fig 3a, Suppl Fig 3b, Suppl Fig 3c, Suppl Fig 3d, Suppl Fig 3e, Suppl Fig 3f …]
